# Supplementary material for: Complete Organelle Genome of the Desiccation-Tolerant (DT) Moss Tortula atrovirens and Comparative Analysis of the Pottiaceae Family
Source: Genes (Basel). 2024 Jun 13;15(6):782. doi: 10.3390/genes15060782 (PMC11202921; doi:10.3390/genes15060782)
Supplement: Supplementary file 1 [file genes-15-00782-s001.zip]

Archive with 2 entries (2 files):
- Supplementary/Supplementary File.pdf
- Supplementary/Supplementary Table.xlsx
