# Supplementary material for: Complete Organelle Genome of the Desiccation-Tolerant (DT) Moss Tortula atrovirens and Comparative Analysis of the Pottiaceae Family
Source: Genes (Basel). 2024 Jun 13;15(6):782. doi: 10.3390/genes15060782 (PMC11202921; doi:10.3390/genes15060782)
Supplement: Supplementary file 1 [file genes-15-00782-s001.zip › Supplementary/Supplementary Table.xlsx]

## Sheet: Table S1
Table S1. The best-fitting models of substitution for different partitioning schemes.
Datasets	Subset partitions	Sites	Best model
62 chloroplast genes under 31 partitioning schemes	P1: (rpl14, ndhH, atpA, atpB)	4545	GTR+I+G
	P2: (atpE, rpl23, rpl22)	1021	GTR+I+G
	P3: (atpF)	552	GTR+G
	P4: (psbD, psbC, psaA, atpH)	4983	GTR+I+G
	P5: (psaI, atpI)	849	GTR+I+G
	P6: (ndhG, cemA)	2099	GTR+I+G
	P7: (clpP)	594	GTR+G
	P8: (ndhA, ndhC, ndhD)	2958	GTR+I+G
	P9: (ndhB)	1505	GTR+I+G
	P10: (petL, ndhE)	399	GTR+G
	P11: (ndhF)	2143	GTR+I+G
	P12: (ndhI, petA, ndhJ)	2018	GTR+I+G
	P13: (ndhK)	744	GTR+I+G
	P14: (petB)	648	GTR+I+G
	P15: (petD, psbI)	581	GTR+G
	P16: (petG, psaJ, psbB, psbH)	1992	GTR+I+G
	P17: (psaB)	2205	GTR+I+G
	P18: (psaC, rbcL)	1673	GTR+I+G
	P19: (psbA)	1062	GTR+I+G
	P20: (psbL, psbE)	369	HKY+G
	P21: (psbF, psbM, rps19)	502	GTR+G
	P22: (psbT, psbJ)	220	GTR+I+G
	P23: (rpl16, rps11)	828	GTR+G
	P24: (rpl32, rpl20)	522	GTR+I+G
	P25: (rpl2, rps18, rps7)	1537	GTR+I+G
	P26: (rps4, rps8, rpl33)	1197	GTR+I+G
	P27: (rpl36)	114	GTR+G
	P28: (rpoC1)	2033	GTR+I+G
	P29: (rpoC2)	4053	GTR+I+G
	P30: (rps14, rps3)	957	GTR+G
	P31: (rps2)	704	GTR+G
15 mitochondrial genes under 10 partitioning schemes	P1: (atp1)	1599	GTR+G
	P2: (nad4L, atp6)	1500	GTR+G
	P3: (cox2, cytb, atp9, cox3)	3315	GTR+I+G
	P4: (cox1)	1632	GTR+I+G
	P5: (nad1)	1083	GTR+I+G
	P6: (nad2)	1520	GTR+I+G
	P7: (nad3, nad4)	1860	GTR+I+G
	P8: (nad5)	2053	GTR+I+G
	P9: (nad6)	747	GTR+G
	P10: (nad9)	657	GTR+G

## Sheet: Table S2
Table S2. Genomic features of the T. atrovirens organelle genome.
Organelle	Feature	A(%)	C(%)	G(%)	T(%)	GC(%)	Size(bp)	Percentage (%)
Chloroplast	genome	35.87	35.78	14.25	14.1	28.35	129646	100
	CDS	35.01	35.6	16.06	13.34	29.4	68031	52.47
	Cis_spliced_intron	41.48	35.22	12.45	10.85	23.31	15288	11.79
	tRNA	23.94	25.79	27.38	22.89	50.27	2962	2.28
	rRNA	27.11	19.5	30.47	22.93	53.39	9046	6.98
	Non-coding_region	40.13	39.8	10.15	9.91	20.07	35951	27.73
Mitochondrial	genome	30.12	30.24	20.58	19.06	39.63	105877	100
	CDS	29.18	35.52	18.55	16.74	35.3	32148	30.36
	Cis_spliced_intron	30.66	24.67	23.48	21.19	44.67	31413	29.67
	tRNA	25.51	27.96	26.63	19.9	46.53	1799	1.7
	rRNA	30.11	22.81	26.65	20.42	47.08	4945	4.67
	Non-coding_region	31.07	31.21	19.52	18.2	37.72	35588	33.61

## Sheet: Table S3
Table S3. Gene annotation of the T. atrovirens chloroplast genome.
Category		Genes
Photosynthesis	Subunits of photosystem I	psaA, psaB, psaC, psaI, psaJ, psaM
	Subunits of photosystem II	psbA, psbB, psbC, psbD, psbE, psbF, psbH, psbI, psbJ, psbK, psbL, psbM, psbN, psbT, psbZ
	Subunits of NADH dehydrogenase	ndhA*, ndhB*, ndhC, ndhD, ndhE, ndhF, ndhG, ndhH, ndhI, ndhJ, ndhK
	Subunits of cytochrome b/f complex	petA, petB*, petD*, petG, petL
	Subunits of ATP synthase	atpA, atpB, atpE, atpF*, atpH, atpI
	Large subunit of rubisco	rbcL
	Subunits photochlorophyllide reductase	chlB, chlL, chlN
Self-replication	Proteins of large ribosomal subunit	rpl14, rpl16*, rpl2*, rpl20, rpl21, rpl22, rpl23, rpl32, rpl33, rpl36
	Proteins of small ribosomal subunit	rps11, rps12**, rps14, rps15, rps18, rps19, rps2, rps3, rps4, rps7, rps8
	Subunits of RNA polymerase	rpoB, rpoC1*, rpoC2
	Ribosomal RNAs	rrn16(2), rrn23(2), rrn4.5(2), rrn5(2)
	Transfer RNAs	trnA-UGC*(2), trnC-GCA, trnD-GUC, trnE-UUC, trnF-GAA, trnG-GCC, trnG-UCC*, trnH-GUG, trnI-CAU, trnI-GAU*(2), trnK-UUU*, trnL-CAA, trnL-UAA, trnL-UAG, trnM-CAU, trnN-GUU(2), trnP-UGG, trnQ-UUG, trnR-ACG(2), trnR-CCG, trnR-UCU, trnS-GGA(2), trnS-UGA, trnT-GGU, trnT-UGU, trnV-GAC(2), trnV-UAC*, trnW-CCA, trnY-GUA, trnfM-CAU
Other genes	Maturase	matK
	Protease	clpP1**
	Envelope membrane protein	cemA
	Acetyl-CoA carboxylase	accD
	c-type cytochrome synthesis gene	-
	Translation initiation factor	infA
	other	pafI**
Genes of unknown function	Conserved hypothetical chloroplast ORF	ycf1, ycf2, ycf4, ycf66*
Notes:Gene*: Gene with one introns; Gene**:Gene with two introns; Gene(2):Number of copies of multi-copy genes

## Sheet: Table S4
Table S4. Gene annotation of the T. atrovirens mitogenome.
Category		Genes
Protein-coding genes	Complex I	nad1**, nad2*, nad3, nad4*, nad4L*, nad5***, nad6, nad7**, nad9*
	Complex II	sdh3*, sdh4
	Complex III	cob*
	Complex IV	cox1****, cox2**, cox3*
	Complex V	atp1*, atp4, atp6* , atp8, atp9**
	Cytochrome c biogenesis	ccmB, ccmC, ccmFC*, ccmFN
	Large subunit of ribosome	rpl2, rpl5, rpl6, rpl10, rpl16
	Small subunit of ribosome	rps1, rps2, rps3, rps4, rps7, rps11*, rps12, rps13, rps14, rps19
Ribosomal RNAs		rrn5, rrn18, rrn26
Transfer RNAs		trnA-UGC, trnC-GCA, trnD-GUC, trnE-UUC, trnF-GAA, trnG-GCC, trnG-UCC, trnH-GUG, trnK-UUU, trnL-CAA, trnL-UAA, trnL-UAG, trnM-CAU(3), trnP-UGG, trnQ-UUG, trnR-ACG, trnR-UCU, trnS-UGA, trnT-GGU, trnV-UAC, trnW-CCA, trnY-GUA
Notes:*:intron number; Gene(2):Number of copies of multi-copy genes;

## Sheet: Table S5
Table S5. Dispersed repeats identified in the T. atrovirens chloroplast genome.
First Part		Match Direction	Second Part		Distance	E-value
Length	Start		Length	Start
10278	84738	P	10278	119368	0	0
120	77447	P	120	77447	0	2.68e-63
94	117149	P	94	117149	0	1.2e-47
84	18814	P	84	18814	0	1.26e-41
84	59281	P	84	59281	0	1.26e-41
62	43653	P	62	43653	0	2.22e-28
58	45031	F	58	47255	-1	9.9e-24
54	4499	P	54	4499	0	1.46e-23
46	67878	P	46	67878	0	9.55e-19
44	38074	P	44	38120	0	1.53e-17
44	74723	P	44	74723	0	1.53e-17
44	98297	P	44	98297	0	1.53e-17
41	27725	P	41	27725	-1	1.2e-13
39	174	P	39	49562	-1	1.83e-12
39	67873	P	39	67873	-1	1.83e-12
35	1586	P	35	1624	0	4e-12
35	21872	P	35	21918	0	4e-12
38	67320	P	38	67369	-1	7.13e-12
34	2541	P	34	2541	0	1.6e-11
34	112243	P	34	112243	0	1.6e-11
37	67890	P	37	67890	-1	2.78e-11
32	67877	R	32	67877	0	2.56e-10
31	22122	P	31	42856	0	1.03e-09
31	67877	C	31	67893	0	1.03e-09
34	67873	F	34	67890	-1	1.63e-09
34	67878	F	34	67893	-1	1.63e-09
30	33449	P	30	33449	0	4.1e-09
30	67894	R	30	67894	0	4.1e-09
32	67876	C	32	67877	-1	2.46e-08
31	23717	P	31	42038	-1	9.53e-08
31	67877	R	31	67893	-1	9.53e-08
31	67878	P	31	67878	-1	9.53e-08
30	23717	F	30	50620	-1	3.69e-07
30	67879	R	30	67894	-1	3.69e-07
30	67893	C	30	67894	-1	3.69e-07

## Sheet: Table S6
Table S6. Dispersed repeats identified in the T. atrovirens mitogenome.
First Part		Match Direction	Second Part		Distance	E-value
Length	Start		Length	Start
84	39630	F	84	39651	-1	2.12e-39
75	43240	F	75	90380	0	2.21e-36
78	43240	F	78	79401	-1	8.08e-36
75	79401	F	75	90380	-1	4.97e-34
62	29830	P	62	29830	0	1.48e-28
61	39630	F	61	39672	-1	1.09e-25
57	43549	F	57	70582	0	1.52e-25
58	43548	F	58	80756	-1	6.6e-24
57	70582	F	57	80757	-1	2.6e-23
49	39371	F	49	39396	0	9.95e-21
52	52889	F	52	103643	-1	2.42e-20
48	61081	P	48	61081	0	3.98e-20
50	50672	F	50	74621	-1	3.73e-19
46	52549	P	46	52549	0	6.37e-19
46	85451	P	46	85451	0	6.37e-19
49	35215	P	49	35215	-1	1.46e-18
44	86713	P	44	86713	0	1.02e-17
47	19528	F	47	102373	-1	2.24e-17
46	72284	P	46	72292	-1	8.79e-17
42	19848	P	42	19848	0	1.63e-16
42	73306	P	42	73306	0	1.63e-16
42	44657	F	42	44678	-1	2.05e-14
38	30506	P	38	30506	0	4.17e-14
38	39326	F	38	39363	0	4.17e-14
40	39630	F	40	39693	-1	3.13e-13
36	83301	P	36	83301	0	6.68e-13
34	87275	P	34	87275	0	1.07e-11
32	18576	P	32	18576	0	1.71e-10
34	29204	F	34	58588	-1	1.09e-09
34	29204	P	34	105154	-1	1.09e-09
34	41983	F	34	72293	-1	1.09e-09
34	41983	P	34	72295	-1	1.09e-09
30	39290	F	30	39307	0	2.73e-09
30	39334	F	30	39396	0	2.73e-09
30	41985	P	30	41985	0	2.73e-09
30	57116	P	30	57161	0	2.73e-09
33	80783	F	33	90812	-1	4.23e-09
31	20197	P	31	105647	-1	6.36e-08
31	41393	F	31	41474	-1	6.36e-08
31	43575	F	31	90812	-1	6.36e-08
31	65799	F	31	73366	-1	6.36e-08
31	70608	F	31	90812	-1	6.36e-08
30	13780	P	30	20199	-1	2.46e-07
30	16420	P	30	16422	-1	2.46e-07
30	19549	F	30	102394	-1	2.46e-07
30	19853	F	30	60381	-1	2.46e-07
30	19855	P	30	60381	-1	2.46e-07
30	28224	P	30	28228	-1	2.46e-07
30	41985	P	30	72295	-1	2.46e-07
30	41985	F	30	72297	-1	2.46e-07

## Sheet: Table S7
Table S7. Tandem repeats identified in the T. atrovirens chloroplast genome.
Position	Period Size	Copy Number	Consensus Size	Percent Matches	Percent Indels	Score	A	C	G	T	Entropy(0-2)
5430--5478	15	3.3	15	76	23	50	73	8	0	18	1.07
6142--6185	21	2	23	82	8	56	54	2	6	36	1.4
10399--10462	22	3	22	69	19	55	51	0	3	45	1.17
32044--32085	19	2	22	86	13	63	76	0	4	19	0.96
32941--32982	20	2.2	20	87	12	61	73	2	4	19	1.12
33501--33546	15	2.8	16	81	12	58	41	0	0	58	0.98
33505--33547	18	2.4	19	84	11	63	44	0	0	55	0.99
33583--33650	35	1.9	35	82	11	86	60	5	1	32	1.3
39081--39130	18	2.5	20	75	15	59	44	0	6	50	1.26
52621--52670	23	2.2	22	82	6	64	38	4	2	56	1.3
54483--54520	16	2.4	16	82	4	51	68	0	0	31	0.9
54943--54980	17	2.2	18	90	4	60	60	0	2	36	1.11
61188--61224	11	3.5	11	85	10	51	45	0	0	54	1
61188--61229	20	2.1	20	82	8	50	45	0	0	54	0.99
62420--62452	15	2.3	15	89	5	50	63	3	3	30	1.24
65499--65535	19	1.9	19	88	0	56	67	0	2	29	1.04
67836--67924	2	46	2	78	6	85	52	1	2	43	1.2
67836--67924	17	5.2	17	79	4	99	52	1	2	43	1.2
67880--67927	15	3.2	15	96	0	87	47	0	0	52	1
67934--67981	19	2.4	18	80	16	51	66	0	6	27	1.15
71920--71950	15	2.1	15	100	0	62	45	6	0	48	1.28
72197--72263	24	2.8	24	84	10	91	43	1	0	55	1.09
94339--94380	21	2.1	19	86	8	57	7	21	0	71	1.09
103986--104057	26	2.7	26	78	12	65	70	1	4	23	1.12
113532--113566	14	2.6	14	95	4	63	14	8	0	77	0.99
113532--113570	14	3	13	85	10	53	20	7	0	71	1.1
120005--120046	21	2.1	19	86	8	57	71	0	21	7	1.09
149372--149643	70	4	70	95	2	464	35	17	18	29	1.94

## Sheet: Table S8
Table S8. Tandem repeats identified in the T. atrovirens mitogenome.
Position	Period Size	Copy Number	Consensus Size	Percent Matches	Percent Indels	Score	A	C	G	T	Entropy(0-2)
18284--18320	20	1.9	20	88	5	58	8	8	0	83	0.8
33307--33334	13	2.2	13	100	0	56	14	21	7	57	1.61
38433--38475	22	2	22	100	0	86	53	4	23	18	1.63
38480--38533	15	3.9	15	77	22	73	14	25	5	53	1.63
38480--38530	25	2	25	100	0	102	15	27	3	52	1.6
39291--39337	17	2.8	17	100	0	94	65	12	4	17	1.4
39327--39401	37	2	37	100	0	150	38	18	21	21	1.93
39372--39445	25	3	25	100	0	148	28	20	31	20	1.97
39631--39733	21	4.9	21	98	0	197	17	5	19	57	1.6
41383--41532	81	1.9	81	92	2	257	28	24	18	28	1.98
44658--44720	21	3	21	97	0	117	52	4	12	30	1.6
75171--75199	15	1.9	15	100	0	58	41	3	0	55	1.17

## Sheet: Table S9
Table S9. SSRs identified in the T. atrovirens chloroplast genome.
Type	SSR	Size	Start	End
c	(A)11caaaaatcaaatagttactataa(T)11	45	725	769
p1	(A)13	13	872	884
c*	(ATT)3(A<TT>)(T)11	22	1008	1029
p1	(A)10	10	3941	3950
p3	(TAT)4	12	4560	4571
c	(T)11ctttag(A)10	27	4915	4941
c	(A)11taaattatcaaaaaatcaaatt(A)10	43	5426	5468
p1	(A)11	11	5833	5843
p1	(A)18	18	6497	6514
p5	(AAAAG)3	15	6863	6877
p1	(A)14	14	9991	10004
p1	(A)10	10	13103	13112
c	(A)10ctca(T)10	24	13887	13910
p1	(A)10	10	14300	14309
p3	(TAA)5	15	14648	14662
p1	(A)11	11	14962	14972
p1	(A)11	11	15109	15119
p1	(A)11	11	15242	15252
p1	(A)11	11	15368	15378
p1	(A)11	11	16226	16236
p1	(T)10	10	18518	18527
p1	(A)12	12	19299	19310
p1	(A)13	13	19784	19796
p1	(A)11	11	21903	21913
p1	(A)10	10	22117	22126
p1	(T)10	10	22714	22723
p1	(T)10	10	22839	22848
p1	(A)13	13	23084	23096
p1	(A)12	12	24324	24335
p1	(A)10	10	24880	24889
p1	(T)10	10	26700	26709
c	(T)14attatatatatatttaattttttttattccatttaaaaatactgttaatattactaaaattttttc(T)10	90	26872	26961
p1	(A)16	16	27860	27875
p1	(A)10	10	28644	28653
p1	(T)10	10	29228	29237
p1	(A)10	10	29344	29353
p3	(TTA)4	12	29744	29755
p1	(T)11	11	30932	30942
p3	(TTA)4	12	31232	31243
p1	(A)12	12	31800	31811
c	(T)10gaattttatataaatcatttattttatcaaaatgatgactgggaaaataattttaatttaattttttttaaaaatttg(A)15	103	31965	32067
p1	(A)13	13	32337	32349
p1	(T)10	10	32722	32731
c	(A)10ttgaaattataaaaaaacaac(A)11	42	32956	32997
p1	(A)10	10	33396	33405
c	(ATA)4aaatttatttcatggat(A)10	39	33536	33574
p1	(A)12	12	34346	34357
p3	(AAT)4	12	34822	34833
p1	(A)10	10	36189	36198
p1	(A)10	10	36980	36989
p1	(A)10	10	37224	37233
p1	(T)10	10	38447	38456
p1	(T)14	14	38581	38594
p1	(A)10	10	39060	39069
c	(TAT)4aataaactttattaaaaaaataacaaaaaaacatttgagttaaagggacattttatattgaaata(AAAAG)3	92	39202	39293
p3	(TTA)4	12	39744	39755
p1	(A)10	10	42021	42030
p1	(T)11	11	42591	42601
p3	(ATT)4	12	42903	42914
p1	(T)10	10	43229	43238
c	(T)11ctcgttcaataagacttttttttgccataattttttaattattaaa(T)11	68	43522	43589
p1	(T)11	11	48325	48335
c	(A)10taataattttatttttttttctctaataaataaagtttatagt(A)10ttaatgaaataagttttaaataaaat(A)10	99	48730	48828
p1	(A)12	12	49537	49548
p1	(T)10	10	49945	49954
c	(TAA)5aaagtaatccagtaatttatgttttatttatcca(T)11	60	51353	51412
p1	(A)11	11	51576	51586
p1	(A)10	10	54753	54762
c	(T)11acttaaaaaaatgaagcaataa(T)15	48	57496	57543
p1	(A)11	11	57752	57762
p1	(T)16	16	60785	60800
p1	(A)13	13	61532	61544
c	(A)10ttaaagatatcttttttttcacctaaacaatttttagaaaaaatcaaacataaattcaaaaaaactagaattagttctaaaaaaaaatttcattttca(T)10	118	62297	62414
p1	(A)12	12	62543	62554
c	(T)10ataaacattataataaaatatactttaataatttgctttttcataaagatttaaaaaaaaatgaaaaatctaaattttgttttcaattag(A)10ttctattgaaaaaaatattactaatccaagttgtttattaactagaactatttattatttatataaagaaaaaaagcgctat(A)12gagaatcaacatatagataacattaaaactaaagaattattaaaaatttcattatttttttcaaacaatttaaaa(AAT)5	294	64838	65131
p1	(T)13	13	65543	65555
p1	(A)10	10	67089	67098
c	(A)10ttttattattttactaaataaaaagtaaatatataaacatatatatatttaggtatataaataaaaata(AT)8a(AT)8	112	67798	67909
p3	(TTA)4	12	68297	68308
p1	(A)11	11	68466	68476
p1	(T)10	10	68859	68868
p1	(T)10	10	69931	69940
p1	(T)11	11	70309	70319
p1	(A)10	10	71472	71481
p1	(T)10	10	71739	71748
p1	(A)11	11	72141	72151
c	(TA)9a(T)10caac(T)10	43	73955	73997
p1	(A)12	12	74206	74217
p5	(TTATT)3	15	74939	74953
p1	(A)12	12	76376	76387
p1	(T)10	10	78173	78182
p1	(T)10	10	78970	78979
p3	(TAA)4	12	80532	80543
p1	(T)14	14	84198	84211
p1	(T)11	11	84457	84467
p1	(T)10	10	85001	85010
p1	(T)10	10	85440	85449
p1	(T)11	11	85655	85665
p1	(T)10	10	87853	87862
p1	(T)11	11	89470	89480
p1	(T)10	10	93722	93731
c	(AAT)4gatttaaaaacaaccttagatttttatcctaaaaacagttcttcttatcgttattat(A)11	80	95740	95819
p3	(TTA)4	12	97788	97799
c	(T)10aagctatataacggtaaggtggagcttgcaaaaactaactcattcttacaactaataa(AAT)5	83	101029	101111
p1	(T)10	10	103275	103284
c	(T)10aataaaattttaaataaaataaatgaaaaaaatttat(TTA)4	59	103405	103463
c	(A)11caagacgtaaatttggacatcgacaaaattcaactcgatttgtagtagattttattagtttagacggaaaaaacttataaaaataaatat(A)10tttaagaataaagtaaaaagtaaaaaaatatttaaaaatctacaattaaaaggaatttttatttatggcagttccaaaaaaacgtacttccaagtcg(A)10	218	103908	104125
c	(A)11ccatactcaaaattttgagtatgggtaaaaaaatacttaaa(T)11	63	106584	106646
p1	(T)10	10	106989	106998
p1	(A)10	10	107690	107699
p1	(T)10	10	108402	108411
p1	(T)10	10	109872	109881
c	(A)11gttatttactaaattaaaa(T)12	42	109994	110035
c	(TTA)4taaagaaaaaaagaataaaaacttaaattt(A)11	53	112172	112224
p1	(T)10	10	113533	113542
p1	(T)10	10	113961	113970
p1	(T)11	11	114255	114265
c	(T)10atttttaataaaatcgttgttattatttaataacttatttaaa(T)10	63	114432	114494
p1	(A)11	11	117254	117264
c	(T)10aatttgagaaattgtttattatttttttcttcttttttttcaagagacaaaaaagaaaaaaattcttgtatatttgaatcttgtatta(T)10	108	118082	118189
p1	(A)10	10	120654	120663
p1	(A)11	11	124905	124915
p1	(A)10	10	126523	126532
p1	(A)11	11	128720	128730
p1	(A)10	10	128936	128945
p1	(A)10	10	129375	129384

## Sheet: Table S10
Table S10. SSRs identified in the T. atrovirens mitogenome.
Type	SSR	Size	Start	End
p2	(AT)8	16	511	526
p1	(A)10	10	6877	6886
p1	(T)10	10	7312	7321
p1	(T)10	10	10368	10377
p1	(T)14	14	11496	11509
p1	(T)10	10	12502	12511
p1	(T)10	10	13801	13810
p1	(T)13	13	15932	15944
p1	(T)10	10	16116	16125
p1	(T)10	10	17774	17783
p1	(T)12	12	18000	18011
p1	(T)12	12	18311	18322
p1	(A)12	12	20198	20209
p1	(T)10	10	21711	21720
p1	(T)11	11	22245	22255
p1	(A)11	11	23659	23669
p1	(A)11	11	24088	24098
p1	(T)10	10	26382	26391
p2	(AT)8	16	28234	28249
p4	(AAAT)4	16	34546	34561
c	(T)10attagatgttttttcttc(T)11	39	34750	34788
c	(TCTAA)3taggtaataggtaataggttaggtctagag(ATTCA)3	60	40161	40220
c	(A)13ccggcatcacttactcaaattcaaggtatgtcgaaaaagaaaaagagaataaactagaaaaaa(AAT)4	88	40466	40553
c*	(ATATA)3gtaagaaataataagttggcgaggaagtaaaaaaa(AT)8(T)11*	76	41943	42018
p1	(T)10	10	42167	42176
p1	(A)11	11	42612	42622
p1	(A)10	10	43477	43486
p1	(A)10	10	46830	46839
p1	(T)10	10	46941	46950
p1	(T)11	11	55466	55476
p1	(T)10	10	55593	55602
p1	(T)10	10	56521	56530
p1	(G)14	14	57517	57530
p1	(T)10	10	58526	58535
p1	(T)10	10	58688	58697
p1	(T)10	10	60182	60191
p1	(T)10	10	61128	61137
p1	(T)10	10	61716	61725
p1	(G)12	12	63103	63114
p1	(T)10	10	65878	65887
p1	(T)10	10	71071	71080
p1	(C)14	14	71649	71662
p1	(T)10	10	71866	71875
p2	(AT)9	18	72303	72320
p3	(TTA)4	12	73608	73619
p1	(T)10	10	73830	73839
p1	(A)10	10	75039	75048
c	(AT)8tctatatatatata(T)10	40	75168	75207
p1	(A)10	10	85051	85060
p1	(T)10	10	87332	87341
p1	(A)11	11	88651	88661
p1	(T)10	10	92731	92740
p1	(A)11	11	96969	96979
p1	(T)10	10	99153	99162
p1	(A)10	10	99651	99660
p1	(A)10	10	102228	102237

[truncated: 11 more sheets: Table S11, Table S12, Table S13, Table S14, Table S15, Table S16, Table S17, Table S18, Table S19, Table S20, Table S21]
